# Supplementary material for: Impact of electric cardioversion on platelet activation
Source: PLoS One. 2021 Apr 22;16(4):e0250353. doi: 10.1371/journal.pone.0250353 (PMC8061933; doi:10.1371/journal.pone.0250353)
Supplement: S1 Dataset — (ZIP) [file pone.0250353.s002.zip]

Archive with 2 entries (2 files):
- Minimal_Data_Set.xlsx
- __MACOSX/._Minimal_Data_Set.xlsx
