# Supplementary material for: Impact of electric cardioversion on platelet activation
Source: PLoS One. 2021 Apr 22;16(4):e0250353. doi: 10.1371/journal.pone.0250353 (PMC8061933; doi:10.1371/journal.pone.0250353)
Supplement: S1 Dataset — (ZIP) [file pone.0250353.s002.zip › Minimal_Data_Set.xlsx]

## Sheet: Multiplate+ELISA
Multiplate®
patient	ADP pre EC [AUC]	ASPI pre EC [AUC]	Col pre EC [AUC]	Risto pre EC [AUC]	TRAP pre EC [AUC]	ADP post EC [AUC]	ASPI post EC [AUC]	Col post EC [AUC]	Risto post EC [AUC]	TRAP post EC [AUC]
# 4	121	143	113	129	156	115	132	111	92	158
# 5	94	109	84	136	138	79	83	75	89	143
# 6	89	121	83	88	140	80	113	84	96	153
# 7	34	56	56	66	50	56	77	89	52	50
# 8	110		84	103		83	83	129	132	117
ELISA
patient	ß-TG pre EC (ng/ml)	ß-TG post EC (ng/ml)	PF4 pre EC (ng/ml)	PF 4 post EC (ng/ml)
# 1	112.281	112.001	40.5162	38.7274
# 2	109.63	112.556	28.6263	34.5123
# 3	103.709	110.421	22.1609	30.2142
# 9	112.281	111.432	55.5555	33.1143
# 10	112.673	106.147	31.3463	25.444

## Sheet: Geometric_Means
Geometric Means of CD61 and PAC-1 before/post EC
patient	CD62P pre EC	CD62P post EC	PAC-1 pre EC	PAC-1 post EC
# 1	0.197467	0.21219	8.55794	7.8595
# 2	0.262786	0.245466	1.00476	0.889753
# 3	0.417024	0.416534	1.33875	1.28697
# 4	0.241312	0.23613	2.8263	2.81696
# 5	0.241557	0.262107	0.971783	0.958786
# 6	0.25786	0.253533	2.18055	2.22168
# 7	0.361494	0.327559	0.273824	0.248296
# 8	0.246645	0.253015	0.0479241	0.0503791
# 9	0.20304	0.207968	0.906821	0.981714
# 10	0.278335	0.290112	4.84549	4.56896
